# Supplementary material for: Inflammatory and Nutritional Markers Predicting Pathological Complete Response to Neoadjuvant Therapy in HER2-Positive Breast Cancer: A Multicenter Real-World Study
Source: J Clin Med. 2025 Oct 15;14(20):7271. doi: 10.3390/jcm14207271 (PMC12565550; doi:10.3390/jcm14207271)
Supplement: Supplementary file 1 [file jcm-14-07271-s001.zip]

Archive with 1 entries (1 files):
- jcm-3874996-supplementary.pdf
